# Supplementary material for: Long-term alterations in gut microbiota following mild COVID-19 recovery: bacterial and fungal community shifts
Source: Front Cell Infect Microbiol. 2025 May 26;15:1565887. doi: 10.3389/fcimb.2025.1565887 (PMC12146308; doi:10.3389/fcimb.2025.1565887)
Supplement: Supplementary file 2 [file Table2.xlsx]

## Sheet: 分组
Df	SumOfSqs	R2	F	Pr(>F)
1	0.820009	0.0289093	2.70906	0.001
91	27.5449	0.971091
92	28.3649	1

## Sheet: Age
Df	SumOfSqs	R2	F	Pr(>F)
1	0.422125	0.014882	1.37472	0.088
91	27.9427	0.985118
92	28.3649	1

## Sheet: Sex
Df	SumOfSqs	R2	F	Pr(>F)
1	0.5335	0.0188085	1.74438	0.016
91	27.8314	0.981192
92	28.3649	1

## Sheet: BMI分组
Df	SumOfSqs	R2	F	Pr(>F)
1	0.28343	0.00999229	0.918476	0.602
91	28.0814	0.990008
92	28.3649	1

## Sheet: Smoker
Df	SumOfSqs	R2	F	Pr(>F)
1	0.455403	0.0160552	1.48486	0.048
91	27.9095	0.983945
92	28.3649	1

## Sheet: Alcohol
Df	SumOfSqs	R2	F	Pr(>F)
1	0.293879	0.0103607	0.952692	0.5
91	28.071	0.989639
92	28.3649	1
