# Supplementary material for: Long-term alterations in gut microbiota following mild COVID-19 recovery: bacterial and fungal community shifts
Source: Front Cell Infect Microbiol. 2025 May 26;15:1565887. doi: 10.3389/fcimb.2025.1565887 (PMC12146308; doi:10.3389/fcimb.2025.1565887)
Supplement: Supplementary file 3 [file Table3.xlsx]

## Sheet: Sheet1
	Metadata							Dietary						Medicine		Disease
分组	Age(Num)	Sex	Height (cm)(Num)	Body Weight (kg)(Num)	BMI(Num)	Smoker	Alcohol drinker	Regularity of Eating	Frequency of Vegetable Consumption	Frequency of Meat Consumption	Frequency of Pickled Foods Consumption	Frequency of Penang Consumption	Wild Foods Consumption (vegetables/animals )	Western Medicines in recent 3 months	Chinese/Ethnic Medicines in recent 3 months	Hospitalization/ Surgery History	Diabetes	Hypertensive disease	Coronary heart disease
1	52	1	176	64	20.6612	1	1	1	2	1	3	5	1	0	0	0	0	0	0
1	56	1	160	60	23.4375	1	0	1	3	4	4	5	1	0	0	0	0	0	0
1	55	2	161	58	22.3757	0	0	1	1	1	4	5	1	0	0	0	0	0	0
1	36	2	158	53.5	21.4309	0	1	2	2	3	5	5	1	0	0	0	0	0	0
1	35	1	159	59	23.3377	0	1	1	1	3	4	5	2	0	0	0	0	0	0
1	43	2	160	61	23.8281	0	0	1	3	3	3	5	2	0	0	0	0	0	0
1	42	2	160	58	22.6562	0	0	1	1	3	5	5	2	0	0	0	0	0	0
1	33	1	172	60	20.2812	1	1	1	3	3	2	5	2	0	0	0	0	0	0
1	40	2	162	59	22.4813	0	0	1	3	3	5	5	1	0	0	0	0	0	0
1	55	1	158	58	23.2335	0	1	1	2	3	5	5	2	0	0	0	0	0	0
1	53	1	158	59	23.634	0	1	1	1	1	4	5	1	0	0	0	0	0	0
1	55	2	163	59	22.2063	0	0	1	1	4	3	5	2	0	0	0	0	0	0
1	50	2	164	60	22.3081	0	0	1	1	2	3	5	3	0	0	0	0	0	0
1	47	2	158	65	26.0375	0	1	1	2	3	3	5	1	0	0	0	0	0	0
1	40	2	158	59	23.634	0	0	1	2	3	3	5	2	0	0	0	0	0	0
1	20	1	170	52	17.9931	1	1	2	1	1	2	1	1	0	0	0	0	0	0
1	45	1	173	75	25.0593	0	1	1	2	2	4	5	1	0	0	0	0	0	0
1	39	2	155	55	22.8928	0	0	1	3	1	5	5	1	0	0	0	0	0	0
1	45	2	163	60	22.5827	0	0	1	1	1	1	5	1	0	0	0	0	0	0
1	37	1	170	80	27.6817	1	0	1	1	1	5	1	1	0	0	0	0	0	0
1	33	2	163	59	22.2063	0	0	1	1	1	4	5	1	0	0	0	0	0	0
1	36	2	153	48	20.5049	0	0	1	1	1	4	5	1	0	0	0	0	0	0
1	44	1	168	60	21.2585	1	1	1	1	1	3	5	1	0	0	0	0	0	0
1	47	1	163	62	23.3355	0	0	1	1	1	5	5	1	0	0	0	0	0	0
1	37	2	160	60	23.4375	0	0	1	1	1	5	5	1	0	0	0	0	0	0
1	45	1	163	84	31.6158	1	0	1	1	1	5	5	1	0	0	0	0	0	0
1	43	2	145	47.5	22.5922	0	0	1	1	1	4	5	1	0	0	0	0	0	0
1	40	1	163	51.5	19.3835	0	0	1	1	1	1	5	1	0	0	0	0	0	0
1	42	2	158	55	22.0317	0	0	1	3	1	5	5	1	0	0	0	0	0	0
1	60	1	158	60	24.0346	0	0	1	1	1	5	5	1	0	0	0	0	0	0
1	33	1	164	60	22.3081	0	1	1	1	1	4	5	1	0	0	0	0	0	0
1	36	2	165	70	25.7117	0	0	1	1	1	4	5	1	0	0	0	0	0	0
1	44	2	158	57	22.8329	0	0	1	1	1	5	5	1	0	0	0	0	0	0
1	41	2	160	65	25.3906	0	0	1	1	1	3	5	1	0	0	0	0	0	0
1	50	2	160	62.5	24.4141	0	0	1	1	1	1	5	1	0	0	0	0	0	0
1	41	2	158	57.5	23.0332	0	0	1	1	1	4	5	1	0	0	0	0	0	0
1	40	2	158	45	18.026	0	0	1	1	1	4	5	1	0	0	0	0	0	0
1	51	1	169	72	25.2092	0	1	1	1	2	3	5	1	0	0	0	0	0	0
1	28	2	150	63	28	0	1	1	1	1	5	5	1	0	0	0	0	0	0
1	57	1	165	67.5	24.7934	0	0	1	1	1	5	5	1	0	0	0	0	0	0
1	65	1	175	62	20.2449	0	0	1	1	1	5	5	1	0	0	0	0	0	0
1	33	2	150	52	23.1111	0	0	1	1	1	5	5	1	0	0	0	0	0	0
1	68	2	158	58	23.2335	0	0	1	1	1	5	5	1	0	0	0	0	0	0
1	40	1	173	80	26.7299	0	0	2	1	1	4	5	1	0	0	0	0	0	0
1	65	1	170	55	19.0311	1	1	1	1	1	5	5	1	0	0	0	0	0	0
1	52	1	162	60	22.8624	0	0	1	1	1	5	5	1	0	0	0	0	0	0
1	26	1	170	75	25.9516	1	0	1	1	1	5	5	1	0	0	0	0	0	0
1	22	1	160	71.5	27.9297	1	1	1	1	1	5	5	1	0	0	0	0	0	0
1	68	2	155	55	22.8928	0	0	1	1	1	5	5	1	0	0	0	0	0	0
1	60	1	165	65	23.8751	0	1	1	1	1	1	5	1	0	0	0	0	0	0
1	56	2	156	65	26.7094	0	0	1	1	1	4	5	4	0	0	0	0	0	0
1	30	1	169	66	23.1084	1	1	2	1	1	1	4	1	0	0	0	0	0	0
1	59	2	155	40	16.6493	0	0	1	1	1	1	5	1	0	0	0	0	0	0
2	52	2	156	54	22.1893	0	0	1	1	2	4	5	1	0	0	0	0	0	0
2	42	2	163	80	30.1103	0	0	1	1	1	3	5	2	0	0	0	0	0	0
2	37	2	154	45	18.9745	0	0	1	1	2	3	5	1	0	0	0	0	0	0
2	46	2	157	65	26.3702	0	0	1	1	2	3	5	1	0	0	0	0	0	0
2	44	2	157	70	28.3987	0	1	1	1	1	4	1	3	0	0	0	0	0	0
2	28	2	155	67	27.8876	0	1	1	1	1	4	5	1	0	0	0	0	0	0
2	49	2	158	59	23.634	0	0	1	1	2	4	5	1	0	0	0	0	0	0
2	29	1	175	75	24.4898	1	1	1	1	1	1	1	1	0	0	0	0	0	0
2	49	1	165	64	23.5078	1	1	1	3	3	5	5	1	0	0	0	0	0	0
2	33	1	161	54	20.8325	1	1	1	1	1	4	5	1	0	0	0	0	0	0
2	42	2	155	63	26.2227	0	0	1	2	2	4	5	1	0	0	0	0	0	0
2	35	1	164	68.5	25.4685	0	1	2	1	1	3	4	2	0	0	0	0	0	0
2	44	1	169	61	21.3578	0	1	1	1	2	4	5	1	0	0	0	0	0	0
2	46	2	154	55	23.1911	0	1	1	1	2	4	5	1	0	0	0	0	0	0
2	42	2	157	44	17.8506	0	1	2	1	1	4	5	1	0	0	0	0	0	0
2	31	1	170	65	22.4913	0	1	1	1	2	4	5	1	0	0	0	0	0	0
2	46	1	168	65	23.03	0	1	1	1	1	4	5	4	0	0	0	0	0	0
2	55	2	156	55	22.6003	0	0	1	1	1	5	5	3	0	0	0	0	0	0
2	45	1	171	70	23.939	1	1	2	1	1	4	5	3	0	0	0	0	0	0
2	57	1	172	65	21.9713	0	1	1	1	1	4	5	3	0	0	0	0	0	0
2	39	2	166	71	25.7657	0	1	1	1	1	3	5	1	0	0	0	0	0	0
2	40	1	175	87	28.4082	1	1	2	4	1	4	5	2	0	0	0	0	0	0
2	51	1	155	57	23.7253	0	1	1	3	2	4	4	3	0	0	0	0	0	0
2	36	2	153	52	22.2137	0	0	1	1	1	4	5	1	0	0	0	0	0	0
2	35	1	168	61	21.6128	0	1	2	1	1	5	5	2	0	0	0	0	0	0
2	34	2	165	65	23.8751	0	0	1	2	2	5	5	2	0	0	0	0	0	0
2	34	2	150	75.6	33.6	0	1	1	1	1	4	4	2	0	0	0	0	0	0
3	51	2	151	55	24.1217	0	0	1	1	2	4	5	4	0	0	0	0	0	0
3	40	1	177	71	22.6627	1	1	1	1	3	4	5	1	0	0	0	0	0	0
3	45	2	156	67	27.5312	0	0	1	1	3	5	5	1	0	0	0	0	0	0
3	56	1	162	67	25.5296	0	1	1	1	4	5	5	1	0	0	0	0	0	0
3	51	2	158	51	20.4294	0	0	1	1	1	4	5	1	0	0	0	0	0	0
3	51	1	170	61	21.1073	1	1	1	1	2	2	5	1	0	0	0	0	0	0
3	40	2	160	59	23.0469	0	0	1	1	2	5	5	1	0	0	0	0	0	0
3	55	2	156	53	21.7784	0	0	1	1	1	4	4	3	0	0	0	0	0	0
3	50	2	156	59	24.2439	0	1	1	3	1	5	4	1	0	0	0	0	0	0
3	42	2	152	54	23.3726	0	0	1	1	1	4	5	3	0	0	0	0	0	0
3	21	2	158	46	18.4265	0	1	2	1	4	4	4	1	0	0	0	0	0	0
3	55	2	164	59	21.9363	0	1	1	1	3	2	5	1	0	0	0	0	0	0
3	52	2	154	42	17.7096	0	0	1	3	3	3	5	2	0	0	0	0	0	0
3	54	1	160	65	25.3906	1	1	1	2	3	2	5	4	0	0	0	0	0	0
3	61	2	150	49	21.7778	0	1	1	1	3	5	5	4	0	0	0	0	0	0
3	57	2	156	47.5	19.5184	0	1	1	1	2	4	5	1	0	0	0	0	0	0
3	57	2	157	53.5	21.7047	0	1	1	1	1	3	5	1	0	0	0	0	0	0
3	44	2	152	54.5	23.589	0	1	1	1	2	4	5	3	0	0	0	0	0	0
3	42	2	156	51	20.9566	0	0	1	1	2	3	5	1	0	0	0	0	0	0
3	50	2	157	58	23.5304	0	0	2	1	1	4	5	1	0	0	0	0	0	0
3	47	1	170	65	22.4913	1	1	1	1	1	1	4	3	0	0	0	0	0	0
3	31	2	162	45	17.1468	0	1	1	1	1	4	5	1	0	0	0	0	0	0
3	32	2	153	52	22.2137	0	0	1	1	1	4	5	1	0	0	0	0	0	0
3	32	2	157	56	22.719	0	1	1	1	2	4	5	1	0	0	0	0	0	0
3	27	2	165	61	22.4059	0	1	1	1	1	4	5	3	0	0	0	0	0	0
3	60	2	159	55	21.7555	0	0	1	1	2	5	5	1	0	0	0	0	0	0
3	34	1	178	74	23.3556	0	1	1	1	1	4	5	1	0	0	0	0	0	0
3	54	2	158	70	28.0404	0	1	2	1	3	5	5	1	0	0	0	0	0	0
3	40	2	160	69	26.9531	0	1	1	2	1	4	5	3	0	0	0	0	0	0
3	66	1	160	63	24.6094	0	1	2	1	1	3	5	2	0	0	0	0	0	0
3	52	2	150	46	20.4444	0	1	2	1	1	5	5	1	0	0	0	0	0	0
3	37	2	155	69.5	28.9282	0	1	2	1	3	4	5	4	0	0	0	0	0	0
3	65	1	168	50	17.7154	0	0	1	1	4	5	5	4	0	0	0	0	0	0
3	49	2	160	58	22.6562	0	1	2	1	1	5	5	3	0	0	0	0	0	0
3	48	2	156	57	23.4221	0	1	2	1	1	2	5	1	0	0	0	0	0	0
3	53	2	150	52	23.1111	0	1	2	1	3	4	5	1	0	0	0	0	0	0
3	29	2	163	49	18.4425	0	1	2	1	1	4	5	1	0	0	0	0	0	0
3	42	2	153	42	17.9418	0	0	2	1	1	1	5	1	0	0	0	0	0	0
3	65	2	158	55	22.0317	0	0	1	1	1	4	5	1	0	0	0	0	0	0
3	29	2	160	80	31.25	0	1	2	1	1	3	5	3	0	0	0	0	0	0
3	37	1	170	67	23.1834	0	1	1	3	3	4	5	2	0	0	0	0	0	0
